# Supplementary material for: Extracellular vesicles carry transcriptional ‘dark matter’ revealing tissue‐specific information
Source: J Extracell Vesicles. 2024 Aug 15;13(8):e12481. doi: 10.1002/jev2.12481 (PMC11327273; doi:10.1002/jev2.12481)
Supplement: Supplementary file 2 — Supporting Information [file JEV2-13-e12481-s002.csv]

Name	P-value	Adj.p-value	Odds Ratio	Combined score	technology	Score
Extracellular region part	1.73E-16	4.91E-14	12.68	460.26	nanoDLD	15.76245626
Extracellular vesicle	2.73E-16	4.91E-14	12.26	439.34	nanoDLD	15.56336037
Extracellular organelle	2.76E-16	4.91E-14	12.25	439.03	nanoDLD	15.55893359
Extracellular exosome	2.76E-15	3.42E-13	11.23	376.41	nanoDLD	14.55877633
Extracellular space	3.21E-15	3.42E-13	13.47	449.65	nanoDLD	14.49390104
membrane-bounded vesicle	2.88E-14	2.52E-12	10.08	314.41	nanoDLD	13.54045674
Extracellular region	3.31E-14	2.52E-12	10.31	320.12	nanoDLD	13.48082854
Type III intermediate filament	2.09E-10	1.39E-08	10.56	235.31	nanoDLD	9.68006156
Intermediate filament	1.48E-08	8.78E-07	21.92	395.14	nanoDLD	7.829151796
Protease inhibitor complex	2.90E-08	0.000001546	15.95	276.7	nanoDLD	7.537452271
Blood microparticle	9.25E-34	4.25E-31	164.28	12495.35	UC	33.03376438
Extracellular space	6.60E-29	1.52E-26	35.98	2334.7	UC	28.18045606
Extracellular region part	2.31E-19	3.54E-17	17.89	767.56	UC	18.63563665
Extracellular region	6.94E-17	7.10E-15	14.55	541.19	UC	16.15870311
Extracellular exosome	9.25E-17	7.10E-15	13.16	485.71	UC	16.03390522
Extracellular vesicle	1.07E-16	7.10E-15	13.08	480.9	UC	15.96980521
Extracellular organelle	1.08E-16	7.10E-15	13.07	480.56	UC	15.96537154
membrane-bounded vesicle	1.11E-14	6.35E-13	10.81	347.23	UC	13.95624487
Membrane attack complex	3.08E-13	1.57E-11	2433.29	70100.54	UC	12.51159031
Cyto-memb-bound vesicle lumen	1.83E-12	8.35E-11	50.85	1374.16	UC	11.73683754
Blood microparticle	2.74E-33	1.13E-30	152.53	11436.24	UCDG	32.5627252
Extracellular space	1.82E-26	3.75E-24	28.32	1678.59	UCDG	25.73969005
Cyto-memb-bound vesicle lumen	1.77E-21	2.11E-19	90.87	4341.93	UCDG	20.75104638
Vesicle lumen	2.04E-21	2.11E-19	89.87	4281.29	UCDG	20.68951911
Extracellular exosome	2.49E-19	1.75E-17	15.48	663.01	UCDG	18.60345196
Extracellular vesicle	2.93E-19	1.75E-17	15.39	656.55	UCDG	18.53253989
Extracellular organelle	2.97E-19	1.75E-17	15.38	656.09	UCDG	18.5275361
Extracellular region part	4.30E-17	2.21E-15	13.05	491.69	UCDG	16.36663255
Secretory granule lumen	8.30E-17	3.80E-15	79.86	2957.03	UCDG	16.08081727
membrane-bounded vesicle	6.74E-16	2.78E-14	11.49	401.28	UCDG	15.17121125
